# Supplementary material for: BRD2 Compartmentalizes the Accessible Genome
Source: Nat Genet. Author manuscript; Available in PMC 2022 May 13. (PMC9099420; doi:10.1038/s41588-022-01044-9)
Supplement: Table S2 — Supplemental Table 2. Table of genes with significant change of expression after 6-hour acute depletion of BRD4. [file NIHMS1798525-supplement-Table_S2.xlsx]

## Sheet: ChIP_seq CUT&Tag
R21_ctr_Brd2	8096399 reads
	8096399 (100.00%) were paired
	120286 (1.49%) aligned concordantly 0 times
	6138888 (75.82%) aligned concordantly exactly 1 time
	1837225 (22.69%) aligned concordantly >1 times
	98.51% overall alignment rate
R21_ctr_Brd3	6206218 reads
	6206218 (100.00%) were paired
	166896 (2.69%) aligned concordantly 0 times
	4775027 (76.94%) aligned concordantly exactly 1 time
	1264295 (20.37%) aligned concordantly >1 times
	97.31% overall alignment rate
R21_ctr_Brd4	7212376 reads
	7212376 (100.00%) were paired
	215076 (2.98%) aligned concordantly 0 times
	5484275 (76.04%) aligned concordantly exactly 1 time
	1513025 (20.98%) aligned concordantly >1 times
	97.02% overall alignment rate
R21_ctr_IgG	6933167 reads
	6933167 (100.00%) were paired
	136034 (1.96%) aligned concordantly 0 times
	5121597 (73.87%) aligned concordantly exactly 1 time
	1675536 (24.17%) aligned concordantly >1 times
	98.04% overall alignment rate
R21_ctr_Input	7683552 reads
	7683552 (100.00%) were paired
	240750 (3.13%) aligned concordantly 0 times
	5602974 (72.92%) aligned concordantly exactly 1 time
	1839828 (23.95%) aligned concordantly >1 times
	96.87% overall alignment rate
R21_dep_Brd2	6494329 reads
	6494329 (100.00%) were paired
	109906 (1.69%) aligned concordantly 0 times
	4878132 (75.11%) aligned concordantly exactly 1 time
	1506291 (23.19%) aligned concordantly >1 times
	98.31% overall alignment rate
R21_dep_Brd3	6781449 reads
	6781449 (100.00%) were paired
	163068 (2.40%) aligned concordantly 0 times
	5169740 (76.23%) aligned concordantly exactly 1 time
	1448641 (21.36%) aligned concordantly >1 times
	97.60% overall alignment rate
R21_dep_Brd4	7985454 reads
	7985454 (100.00%) were paired
	284433 (3.56%) aligned concordantly 0 times
	6010229 (75.26%) aligned concordantly exactly 1 time
	1690792 (21.17%) aligned concordantly >1 times
	96.44% overall alignment rate
R21_dep_IgG	8862056 reads
	8862056 (100.00%) were paired
	168256 (1.90%) aligned concordantly 0 times
	6508945 (73.45%) aligned concordantly exactly 1 time
	2184855 (24.65%) aligned concordantly >1 times
	98.10% overall alignment rate
R21_dep_Input	6567283 reads
	6567283 (100.00%) were paired
	189685 (2.89%) aligned concordantly 0 times
	4838195 (73.67%) aligned concordantly exactly 1 time
	1539403 (23.44%) aligned concordantly >1 times
	97.11% overall alignment rate
Brd2_ctr_Brd2	7607308 reads
	7607308 (100.00%) were paired
	180961 (2.38%) aligned concordantly 0 times
	5685387 (74.74%) aligned concordantly exactly 1 time
	1740960 (22.89%) aligned concordantly >1 times
	97.62% overall alignment rate
Brd2_ctr_Brd3	10086365 reads
	10086365 (100.00%) were paired
	176779 (1.75%) aligned concordantly 0 times
	7696111 (76.30%) aligned concordantly exactly 1 time
	2213475 (21.95%) aligned concordantly >1 times
	98.25% overall alignment rate
Brd2_ctr_Brd4	10351432 reads
	10351432 (100.00%) were paired
	233559 (2.26%) aligned concordantly 0 times
	7948810 (76.79%) aligned concordantly exactly 1 time
	2169063 (20.95%) aligned concordantly >1 times
	97.74% overall alignment rate
Brd2_ctr_CTCF	7282809 reads
	7282809 (100.00%) were paired
	126649 (1.74%) aligned concordantly 0 times
	5779355 (79.36%) aligned concordantly exactly 1 time
	1376805 (18.90%) aligned concordantly >1 times
	98.26% overall alignment rate
Brd2_ctr_IgG	8183806 reads
	8183806 (100.00%) were paired
	144690 (1.77%) aligned concordantly 0 times
	6113304 (74.70%) aligned concordantly exactly 1 time
	1925812 (23.53%) aligned concordantly >1 times
	98.23% overall alignment rate
Brd2_ctr_Input	7540423 reads
	7540423 (100.00%) were paired
	99243 (1.32%) aligned concordantly 0 times
	6153103 (81.60%) aligned concordantly exactly 1 time
	1288077 (17.08%) aligned concordantly >1 times
	98.68% overall alignment rate
Brd2_ctr_p300	14511772 reads
	14511772 (100.00%) were paired
	260667 (1.80%) aligned concordantly 0 times
	11249976 (77.52%) aligned concordantly exactly 1 time
	3001129 (20.68%) aligned concordantly >1 times
	98.20% overall alignment rate
Brd2_dep_Brd2	8795552 reads
	8795552 (100.00%) were paired
	279797 (3.18%) aligned concordantly 0 times
	6255717 (71.12%) aligned concordantly exactly 1 time
	2260038 (25.70%) aligned concordantly >1 times
	96.82% overall alignment rate
Brd2_dep_Brd3	5415184 reads
	5415184 (100.00%) were paired
	93406 (1.72%) aligned concordantly 0 times
	4140000 (76.45%) aligned concordantly exactly 1 time
	1181778 (21.82%) aligned concordantly >1 times
	98.28% overall alignment rate
Brd2_dep_Brd4	4689147 reads
	4689147 (100.00%) were paired
	114694 (2.45%) aligned concordantly 0 times
	3555416 (75.82%) aligned concordantly exactly 1 time
	1019037 (21.73%) aligned concordantly >1 times
	97.55% overall alignment rate
Brd2_dep_CTCF	4882385 reads
	4882385 (100.00%) were paired
	81379 (1.67%) aligned concordantly 0 times
	3825971 (78.36%) aligned concordantly exactly 1 time
	975035 (19.97%) aligned concordantly >1 times
	98.33% overall alignment rate
Brd2_dep_IgG	6026890 reads
	6026890 (100.00%) were paired
	87810 (1.46%) aligned concordantly 0 times
	4520230 (75.00%) aligned concordantly exactly 1 time
	1418850 (23.54%) aligned concordantly >1 times
	98.54% overall alignment rate
Brd2_dep_Input	7796924 reads
	7796924 (100.00%) were paired
	103826 (1.33%) aligned concordantly 0 times
	6490640 (83.25%) aligned concordantly exactly 1 time
	1202458 (15.42%) aligned concordantly >1 times
	98.67% overall alignment rate
Brd2_dep_p300	5309743 reads
	5309743 (100.00%) were paired
	99318 (1.87%) aligned concordantly 0 times
	4091635 (77.06%) aligned concordantly exactly 1 time
	1118790 (21.07%) aligned concordantly >1 times
	98.13% overall alignment rate
Brd4_ctr_Brd2	8227218 reads
	8227218 (100.00%) were paired
	119996 (1.46%) aligned concordantly 0 times
	6366117 (77.38%) aligned concordantly exactly 1 time
	1741105 (21.16%) aligned concordantly >1 times
	98.54% overall alignment rate
Brd4_ctr_Brd3	9093663 reads
	9093663 (100.00%) were paired
	141577 (1.56%) aligned concordantly 0 times
	7069913 (77.75%) aligned concordantly exactly 1 time
	1882173 (20.70%) aligned concordantly >1 times
	98.44% overall alignment rate
Brd4_ctr_Brd4	7131410 reads
	7131410 (100.00%) were paired
	120926 (1.70%) aligned concordantly 0 times
	5538868 (77.67%) aligned concordantly exactly 1 time
	1471616 (20.64%) aligned concordantly >1 times
	98.30% overall alignment rate
Brd4_ctr_CTCF	6826652 reads
	6826652 (100.00%) were paired
	106471 (1.56%) aligned concordantly 0 times
	5435090 (79.62%) aligned concordantly exactly 1 time
	1285091 (18.82%) aligned concordantly >1 times
	98.44% overall alignment rate
Brd4_ctr_IgG	7919751 reads
	7919751 (100.00%) were paired
	112316 (1.42%) aligned concordantly 0 times
	6021822 (76.04%) aligned concordantly exactly 1 time
	1785613 (22.55%) aligned concordantly >1 times
	98.58% overall alignment rate
Brd4_ctr_Input	10319033 reads
	10319033 (100.00%) were paired
	136475 (1.32%) aligned concordantly 0 times
	8537768 (82.74%) aligned concordantly exactly 1 time
	1644790 (15.94%) aligned concordantly >1 times
	98.68% overall alignment rate
Brd4_ctr_p300	5770010 reads
	5770010 (100.00%) were paired
	164499 (2.85%) aligned concordantly 0 times
	4301170 (74.54%) aligned concordantly exactly 1 time
	1304341 (22.61%) aligned concordantly >1 times
	97.15% overall alignment rate
Brd4_dep_Brd2	7978291 reads
	7978291 (100.00%) were paired
	137835 (1.73%) aligned concordantly 0 times
	6164396 (77.26%) aligned concordantly exactly 1 time
	1676060 (21.01%) aligned concordantly >1 times
	98.27% overall alignment rate
Brd4_dep_Brd3	10324674 reads
	10324674 (100.00%) were paired
	171252 (1.66%) aligned concordantly 0 times
	8010064 (77.58%) aligned concordantly exactly 1 time
	2143358 (20.76%) aligned concordantly >1 times
	98.34% overall alignment rate
Brd4_dep_Brd4	6129534 reads
	6129534 (100.00%) were paired
	135471 (2.21%) aligned concordantly 0 times
	4598923 (75.03%) aligned concordantly exactly 1 time
	1395140 (22.76%) aligned concordantly >1 times
	97.79% overall alignment rate
Brd4_dep_CTCF	6252022 reads
	6252022 (100.00%) were paired
	114556 (1.83%) aligned concordantly 0 times
	4999319 (79.96%) aligned concordantly exactly 1 time
	1138147 (18.20%) aligned concordantly >1 times
	98.17% overall alignment rate
Brd4_dep_IgG	12282118 reads
	12282118 (100.00%) were paired
	192363 (1.57%) aligned concordantly 0 times
	9371827 (76.30%) aligned concordantly exactly 1 time
	2717928 (22.13%) aligned concordantly >1 times
	98.43% overall alignment rate
Brd4_dep_Input	6928378 reads
	6928378 (100.00%) were paired
	90715 (1.31%) aligned concordantly 0 times
	5763067 (83.18%) aligned concordantly exactly 1 time
	1074596 (15.51%) aligned concordantly >1 times
	98.69% overall alignment rate
Brd4_dep_p300	8455731 reads
	8455731 (100.00%) were paired
	150262 (1.78%) aligned concordantly 0 times
	6470508 (76.52%) aligned concordantly exactly 1 time
	1834961 (21.70%) aligned concordantly >1 times
	98.22% overall alignment rate
B3_ctr_Brd2	10318615 reads
	10318615 (100.00%) were paired
	396072 (3.84%) aligned concordantly 0 times
	7579229 (73.45%) aligned concordantly exactly 1 time
	2343314 (22.71%) aligned concordantly >1 times
	96.16% overall alignment rate
B3_ctr_Brd3	7357248 reads
	7357248 (100.00%) were paired
	128882 (1.75%) aligned concordantly 0 times
	5658045 (76.90%) aligned concordantly exactly 1 time
	1570321 (21.34%) aligned concordantly >1 times
	98.25% overall alignment rate
B3_ctr_Brd4	8889872 reads
	8889872 (100.00%) were paired
	508961 (5.73%) aligned concordantly 0 times
	6416802 (72.18%) aligned concordantly exactly 1 time
	1964109 (22.09%) aligned concordantly >1 times
	94.27% overall alignment rate
B3_ctr_CTCF	13270148 reads
	13270148 (100.00%) were paired
	171867 (1.30%) aligned concordantly 0 times
	10330383 (77.85%) aligned concordantly exactly 1 time
	2767898 (20.86%) aligned concordantly >1 times
	98.70% overall alignment rate
B3_ctr_IgG	9335940 reads
	9335940 (100.00%) were paired
	532329 (5.70%) aligned concordantly 0 times
	6669601 (71.44%) aligned concordantly exactly 1 time
	2134010 (22.86%) aligned concordantly >1 times
	94.30% overall alignment rate
B3_dep_Brd2	5414687 reads
	5414687 (100.00%) were paired
	255281 (4.71%) aligned concordantly 0 times
	3937543 (72.72%) aligned concordantly exactly 1 time
	1221863 (22.57%) aligned concordantly >1 times
	95.29% overall alignment rate
B3_dep_Brd3	4208834 reads
	4208834 (100.00%) were paired
	107678 (2.56%) aligned concordantly 0 times
	3129171 (74.35%) aligned concordantly exactly 1 time
	971985 (23.09%) aligned concordantly >1 times
	97.44% overall alignment rate
B3_dep_Brd4	4625317 reads
	4625317 (100.00%) were paired
	310612 (6.72%) aligned concordantly 0 times
	3303584 (71.42%) aligned concordantly exactly 1 time
	1011121 (21.86%) aligned concordantly >1 times
	93.28% overall alignment rate
B3_dep_CTCF	5161386 reads
	5161386 (100.00%) were paired
	158102 (3.06%) aligned concordantly 0 times
	3941259 (76.36%) aligned concordantly exactly 1 time
	1062025 (20.58%) aligned concordantly >1 times
	96.94% overall alignment rate
B3_dep_IgG	5795667 reads
	5795667 (100.00%) were paired
	347206 (5.99%) aligned concordantly 0 times
	4148770 (71.58%) aligned concordantly exactly 1 time
	1299691 (22.43%) aligned concordantly >1 times
	94.01% overall alignment rate
ctr_rep_spikeIn_Brd2	16886861 reads
	16886861 (100.00%) were paired
	1383515 (8.19%) aligned concordantly 0 times
	12429681 (73.61%) aligned concordantly exactly 1 time
	3073665 (18.20%) aligned concordantly >1 times
	91.81% overall alignment rate
ctr_rep_spikeIn_Brd3	14696451 reads
	14696451 (100.00%) were paired
	1215560 (8.27%) aligned concordantly 0 times
	10679891 (72.67%) aligned concordantly exactly 1 time
	2801000 (19.06%) aligned concordantly >1 times
	91.73% overall alignment rate
ctr_rep_spikeIn_Brd4	14331189 reads
	14331189 (100.00%) were paired
	1097362 (7.66%) aligned concordantly 0 times
	10633669 (74.20%) aligned concordantly exactly 1 time
	2600158 (18.14%) aligned concordantly >1 times
	92.34% overall alignment rate
ctr_rep_spikeIn_CTCF	14981373 reads
	14981373 (100.00%) were paired
	1251040 (8.35%) aligned concordantly 0 times
	11338606 (75.68%) aligned concordantly exactly 1 time
	2391727 (15.96%) aligned concordantly >1 times
	91.65% overall alignment rate
ctr_rep_spikeIn_IgG	13615935 reads
	13615935 (100.00%) were paired
	1139933 (8.37%) aligned concordantly 0 times
	9581859 (70.37%) aligned concordantly exactly 1 time
	2894143 (21.26%) aligned concordantly >1 times
	91.63% overall alignment rate
ctr_rep_spikeIn_Rad21	14960045 reads
	14960045 (100.00%) were paired
	1102285 (7.37%) aligned concordantly 0 times
	11115556 (74.30%) aligned concordantly exactly 1 time
	2742204 (18.33%) aligned concordantly >1 times
	92.63% overall alignment rate
Rad21_dep_rep_spikeIn_Brd2	12474347 reads
	12474347 (100.00%) were paired
	1128444 (9.05%) aligned concordantly 0 times
	9018122 (72.29%) aligned concordantly exactly 1 time
	2327781 (18.66%) aligned concordantly >1 times
	90.95% overall alignment rate
Rad21_dep_rep_spikeIn_Brd3	15833781 reads
	15833781 (100.00%) were paired
	1185786 (7.49%) aligned concordantly 0 times
	11552016 (72.96%) aligned concordantly exactly 1 time
	3095979 (19.55%) aligned concordantly >1 times
	92.51% overall alignment rate
Rad21_dep_rep_spikeIn_Brd4	13514460 reads
	13514460 (100.00%) were paired
	1078482 (7.98%) aligned concordantly 0 times
	10004029 (74.02%) aligned concordantly exactly 1 time
	2431949 (18.00%) aligned concordantly >1 times
	92.02% overall alignment rate
Rad21_dep_rep_spikeIn_CTCF	12697525 reads
	12697525 (100.00%) were paired
	1054261 (8.30%) aligned concordantly 0 times
	9589192 (75.52%) aligned concordantly exactly 1 time
	2054072 (16.18%) aligned concordantly >1 times
	91.70% overall alignment rate
Rad21_dep_rep_spikeIn_IgG	17754813 reads
	17754813 (100.00%) were paired
	1371025 (7.72%) aligned concordantly 0 times
	12627195 (71.12%) aligned concordantly exactly 1 time
	3756593 (21.16%) aligned concordantly >1 times
	92.28% overall alignment rate
Rad21_dep_rep_spikeIn_Rad21	13795095 reads
	13795095 (100.00%) were paired
	1343254 (9.74%) aligned concordantly 0 times
	9485789 (68.76%) aligned concordantly exactly 1 time
	2966052 (21.50%) aligned concordantly >1 times
	90.26% overall alignment rate
CUT&Tag_ctr_IgG	689427 reads
	689427 (100.00%) were paired
	47824 (6.94%) aligned concordantly 0 times
	478226 (69.37%) aligned concordantly exactly 1 time
	163377 (23.70%) aligned concordantly >1 times
	93.06% overall alignment rate
CUT&Tag_Rad21dep_Brd2_cellsignal	5748327 reads
	5748327 (100.00%) were paired
	179999 (3.13%) aligned concordantly 0 times
	4218732 (73.39%) aligned concordantly exactly 1 time
	1349596 (23.48%) aligned concordantly >1 times
	96.87% overall alignment rate
CUT&Tag_ctr_Brd2_cellsignal	16147245 reads
	16147245 (100.00%) were paired
	534827 (3.31%) aligned concordantly 0 times
	11759343 (72.83%) aligned concordantly exactly 1 time
	3853075 (23.86%) aligned concordantly >1 times
	96.69% overall alignment rate
CUT&Tag_Rad21dep_IgG	500011 reads; of these:
	500011 (100.00%) were paired; of these:
	27541 (5.51%) aligned concordantly 0 times
	345432 (69.08%) aligned concordantly exactly 1 time
	127038 (25.41%) aligned concordantly >1 times
	94.49% overall alignment rate
CUT&Tag_ctr_Brd2_bethyl	6796700 reads; of these:
	6796700 (100.00%) were paired; of these:
	202232 (2.98%) aligned concordantly 0 times
	4984227 (73.33%) aligned concordantly exactly 1 time
	1610241 (23.69%) aligned concordantly >1 times
	97.02% overall alignment rate
CUT&Tag_Rad21dep_Brd2_bethyl	3894821 reads; of these:
	3894821 (100.00%) were paired; of these:
	144586 (3.71%) aligned concordantly 0 times
	2851905 (73.22%) aligned concordantly exactly 1 time
	898330 (23.06%) aligned concordantly >1 times
	96.29% overall alignment rate

## Sheet: ATAC_seq
Rad21_Halo_AID_6h_auxin_16HD	12838535 reads
	12838535 (100.00%) were paired
	1245386 (9.70%) aligned concordantly 0 times
	9200490 (71.66%) aligned concordantly exactly 1 time
	2392659 (18.64%) aligned concordantly >1 times
	90.30% overall alignment rate
Rad21_Halo_AID_6h_auxin	11859886 reads
	11859886 (100.00%) were paired
	1259944 (10.62%) aligned concordantly 0 times
	8536625 (71.98%) aligned concordantly exactly 1 time
	2063317 (17.40%) aligned concordantly >1 times
	89.38% overall alignment rate
Rad21_Halo_AID_6h_auxin_washoff	14078328 reads
	14078328 (100.00%) were paired
	1678973 (11.93%) aligned concordantly 0 times
	10257757 (72.86%) aligned concordantly exactly 1 time
	2141598 (15.21%) aligned concordantly >1 times
	88.07% overall alignment rate
Rad21_Halo_AID_noauxin_16HD	11739796 reads
	11739796 (100.00%) were paired
	1046540 (8.91%) aligned concordantly 0 times
	8596392 (73.22%) aligned concordantly exactly 1 time
	2096864 (17.86%) aligned concordantly >1 times
	91.09% overall alignment rate
Rad21_Halo_AID_noauxin	13980125 reads
	13980125 (100.00%) were paired
	1157357 (8.28%) aligned concordantly 0 times
	10470793 (74.90%) aligned concordantly exactly 1 time
	2351975 (16.82%) aligned concordantly >1 times
	91.72% overall alignment rate
DMSO ctr_ATAC_seq	21190965 reads; of these:
	21190965 (100.00%) were paired; of these:
	2492460 (11.76%) aligned concordantly 0 times
	14883107 (70.23%) aligned concordantly exactly 1 time
	3815398 (18.00%) aligned concordantly >1 times
	88.24% overall alignment rate
BRD2 dep_ATAC_seq	18136893 reads; of these:
	18136893 (100.00%) were paired; of these:
	1963455 (10.83%) aligned concordantly 0 times
	12847010 (70.83%) aligned concordantly exactly 1 time
	3326428 (18.34%) aligned concordantly >1 times
	89.17% overall alignment rate

## Sheet: Micro_C
Pooled	valid_interaction	valid_interaction_rmdup	trans_interaction	cis_interaction	cis_shortRange	cis_longRange
B2_ctr	46585888	40116700	12133583	27983117	17457991	10525126
B2_dep	46207821	38116454	18185819	19930635	12838392	7092243
B2_IAA	64278993	51232763	15725149	35507614	22010782	13496832
B2_both	45658281	38720084	13138563	25581521	15926950	9654571
B4_both	93603643	83201448	12313678	70887770	45735660	25152110
B4_dep	61646751	51225766	23917185	27308581	17575694	9732887
B42-ctr	39516802	37753763	2801373	34952390	23040356	11912034
B42-IAA	43984433	42152602	4982521	37170081	24080851	13089230
B42-both	39772756	38286690	5053454	33233236	21317737	11915499
B42-dTAG	44293189	42408114	3815423	38592691	25031553	13561138
Replicates	valid_interaction	valid_interaction_rmdup	trans_interaction	cis_interaction	cis_shortRange	cis_longRange
B2_ctr2-1	17223624	14480596	4293183	10187413	6733135	3454278
B2_ctr2-2	13882232	13277468	4039283	9238185	5193894	4044291
B2_ctr2-3	15480032	13368342	4126483	9241859	5959243	3282616
B2_dep2-1	18014189	14660457	6750718	7909739	5381338	2528401
B2_dep2-2	11740129	11084334	5558227	5526107	3063426	2462681
B2_dep2-3	16453503	13706868	6519559	7187309	4851671	2335638
B2_IAA2-1	25171888	20043582	6342479	13701103	8815564	4885539
B2_IAA2-2	15829545	14825245	3982960	10842285	6180708	4661577
B2_IAA2-3	23277560	19039501	6166662	12872839	8205248	4667591
B2_both2-1	17959910	14713775	5086150	9627625	6248710	3378915
B2_both2-2	11432895	11047205	3485826	7561379	4278363	3283016
B2_both2-3	16265476	13651824	4859631	8792193	5673650	3118543
B4_dep2-1	24965780	20130346	8902524	11227822	7505962	3721860
B4_dep2-2	13785306	13254193	6920529	6333664	3589548	2744116
B4_dep2-3	22895665	18942554	8653049	10289505	6853704	3435801
B4_both2-1	32715373	27841762	4469248	23372514	15589658	7782856
B4_both2-2	30409103	29512678	3723800	25788878	15668150	10120728
B4_both2-3	30479167	26780341	4308243	22472098	14976634	7495464
	valid_interaction	valid_interaction_rmdup	trans_interaction	cis_interaction	cis_shortRange	cis_longRange
Control Micro-C(for BRD2 FL)	26420998	25164070	1959122	23204948	13698434	9506514
Rad21_dep Micro-C (for BRD2 FL)	21178438	20415415	2430113	17985302	10525974	7459328
BRD2 FL Micro-C	22029492	20590654	1857512	18733142	10935397	7797745
BRD2_FL Rad21_dep Micro-C	27566389	26452389	3726683	22725706	13426685	9299021
Control Micro-C(for BRD2 domain)	28510890	20066017	1569694	18496323	11729162	6767161
BRD2 FL Micro-C(for BRD2 domain)	24215206	17069782	1173549	15896233	10492005	5404228
BRD2 BD repeat1 Micro-C	24118052	17437397	1278458	16158939	10370588	5788351
BRD2 BD repeat2 Micro-C	24554302	17370912	1658903	15712009	9978329	5733680
BRD2 LCD repeat1 Micro-C	33509807	23198122	1711610	21486512	14100529	7385983
BRD2 LCD repeat2 Micro-C	28524171	20116259	1942871	18173388	11542706	6630682

## Sheet: In situ Hi-C
Sequenced Read Pairs	552905712	505675074
Normal Paired	475867245 (86.07%)	435635200 (86.15%)
Chimeric Paired	48162564 (8.71%)	45205369 (8.94%)
Chimeric Ambiguous	14331318 (2.59%)	13242447 (2.62%)
Unmapped	14544585 (2.63%)	11592058 (2.29%)
Ligation Motif Present	218132238 (39.45%)	205179030 (40.58%)
Alignable (Normal+Chimeric Paired)	524029809 (94.78%)	480840569 (95.09%)
Unique Reads	508,022,328 (91.88%)	466,123,993 (92.18%)
PCR Duplicates	15,757,481 (2.85%)	14,431,763 (2.85%)
Optical Duplicates	250,000 (0.05%)	284,813 (0.06%)
Library Complexity Estimate	8529756362	7839887733
Intra-fragment Reads	5,947,897 (1.08% / 1.17%)	4,694,675 (0.93% / 1.01%)
Below MAPQ Threshold	141,402,758 (25.57% / 27.83%)	126,806,127 (25.08% / 27.20%)
Hi-C Contacts	360,671,673 (65.23% / 71.00%)	334,623,191 (66.17% / 71.79%)
Ligation Motif Present	125,458,442 (22.69% / 24.70%)	119,019,361 (23.54% / 25.53%)
3' Bias (Long Range)	79% - 21%	78% - 22%
Pair Type %(L-I-O-R)	25% - 25% - 25% - 25%	25% - 25% - 25% - 25%
Inter-chromosomal	72,950,811 (13.19% / 14.36%)	49,402,519 (9.77% / 10.60%)
Intra-chromosomal	287,720,862 (52.04% / 56.64%)	285,220,672 (56.40% / 61.19%)
Short Range (<20Kb)	78,389,045 (14.18% / 15.43%)	87,153,647 (17.24% / 18.70%)
Long Range (>20Kb)	209,331,667 (37.86% / 41.21%)	198,066,772 (39.17% / 42.49%)
